# Supplementary material for: Development, Analytical Characterization, and Bioactivity Evaluation of Boswellia serrata Extract-Layered Double Hydroxide Hybrid Composites
Source: Molecules. 2023 Sep 5;28(18):6449. doi: 10.3390/molecules28186449 (PMC10537998; doi:10.3390/molecules28186449)
Supplement: Supplementary file 1 [file molecules-28-06449-s001.zip]

Archive with 1 entries (1 files):
- molecules-2540539-supplementary.pdf
